# Supplementary material for: Tnni1b-ECR183-d2, an 87 bp cardiac enhancer of zebrafish
Source: PeerJ. 2020 Nov 4;8:e10289. doi: 10.7717/peerj.10289 (PMC7648457; doi:10.7717/peerj.10289)
Supplement: Supplemental Information 1 [file peerj-08-10289-s001.xlsx]

## Sheet: Microjection information
Figure 3A-3F: Information of embryo numbers and GFP expression from transient injections of tnni1b-ECR183 and each truncated enhancer with tol2 mRNA.
Enhancer activity detection construction	Microinjection date	Developmental stages of zebrafish embryos (hpf)	Number of survivals	Number of fluorescence expression embryos	Number of heart-specific fluorescence expression embryos	Number of embryos with fluorescence detected outside of the heart	Notes
ptnni1b-ECR183-E1b-GFP-T2KXIGQ	2018-08-28	24	54	17	12	5
		48	52	22	19	3	Among the embryos with positive heart-specific fluorescence expression, 15 embryos showed the dot-like fluorescence distribution.
		72	51	22	18	4
	2018-10-10	24	38	12	10	2	heart-specific; strong fluorescence intensity; dot-like
		48	33	17	15	2
		72	31	16	15	1
	2018-10-16	24	44	8	7	1	4 embryos with malformations
		48	37	12	12	0	heart-specific; strong fluorescence intensity; dot-like
		72	35	12	12	0
ptnni1b-ECR183-d1-E1b-GFP-T2KXIGQ	2018-10-10	24	45	12	0	12	The fluorescence distribution is scattered.
		48	41	1	1	0	Most of the fluorescence became undetectable.
		72	41	1	1	0
	2018-10-16	24	100	2	2	0	weak fluorescence intensity
		48	92	2	2	0
		72	90	2	2	0
	2018-10-31	24	56	2	0	2
		48	52	0	0	0
		72	52	0	0	0
ptnni1b-ECR183-d2-E1b-GFP-T2KXIGQ	2018-09-09	24	88	21	16	5	Most embryos showed heart-specific fluorescence expression, while some showed fluorescence expression both in the heart and other parts like head and skin.
		48	80	36	30	6
		72	71	36	28	8
	2018-10-10	24	50	4	1	3	heart-specific; strong fluorescence intensity; dot-like
		48	30	14	12	2
		72	24	13	11	2
	2018-10-16	24	40	4	4	0	heart-specific; strong fluorescence intensity;
		48	33	12	11	1
		72	33	10	10	0
ptnni1b-ECR183-d3-E1b-GFP-T2KXIGQ	2018-09-04	24	33	6	3	3	weak fluorescence intensity
		48	24	5	4	1
		72	23	5	4	1
	2018-10-16	24	72	2	2	0
		48	66	15	12	3	heart-specific; weak fluorescence intensity;
		72	63	14	11	3
	2018-10-31	24	80	8	4	4
		48	65	7	7	0
		72	62	7	7	0
ptnni1b-ECR183-h179-E1b-GFP-T2KXIGQ	2020-05-22	24	52	7	0	7
		48	46	19	3	16	skeletal muscles specific (9 embryos); skeletal muscles and heart (6 embryos); skeletal muscles and craniofacial muscles (1 embryos)
		72	46	19	3	16
	2020-06-27	24	55	10	0	10	Fluorescence were detected mainly in skeletal muscle.
		48	50	17	1	16	skeletal muscles specific (8 embryos); skeletal muscles and heart (7 embryos); skeletal muscles and craniofacial muscles (1 embryos)
		72	47	17	1	16
	2020-07-16	24	62	12	1	11	Fluorescence were detected mainly in skeletal muscle.
		48	59	22	3	19	skeletal muscles specific (10 embryos); skeletal muscles and heart (5 embryos); skeletal muscles and craniofacial muscles (4 embryos)
		72	55	22	3	19
ptnni1b-ECR183-h84-E1b-GFP-T2KXIGQ	2020-06-23	24	42	6	0	6	skeletal muscles specific
		48	39	13	0	13
		72	39	13	0	13
	2020-06-27	24	51	10	1	10	skeletal muscles specific
		48	40	16	1	15
		72	40	16	1	15
	2020-07-16	24	75	15	0	15	skeletal muscles specific
		48	70	21	1	20
		72	63	20	1	19

## Sheet: Data of Figure 3G
Figure 3G: Rate of embryos with GFP expression in different tissues after being injected with tnni1b-ECR183 (48 hpf)
1. Data				2. Statistically analysis
	heart-specific	other tissues		Unpaired t test
Re-1	0.37	0.06		P value	0.0014
Re-2	0.45	0.06		P value summary	**
Re-3	0.32	0		Significantly different? (P < 0.05)	Yes
				One- or two-tailed P value?	Two-tailed
				t, df	t=7.941 df=4

## Sheet: Data of Figure 3H
Figure 3H: Rate of embryos with heart-specific GFP expression from transient injections of tnni1b-ECR183 and each truncated enhancer with tol2 transposase at 48 hpf
1. Data						2. Statistically analysis
	tnni1b-ECR183-d3	tnni1b-ECR183-d2	tnni1b-ECR183-d1	tnni1b-ECR183		ANOVA summary			Bonferroni's multiple comparisons test	Mean Diff.	95% CI of diff.	Significant?	Summary	Adjusted P Value
Re-1	0.17	0.38	0.02	0.37		F	52.98
Re-2	0.18	0.4	0.02	0.45		P value	< 0.0001		tnni1b-ECR183 vs. tnni1b-ECR183-d3	0.2267	0.1224 to 0.3309	Yes	***	0.0005
Re-3	0.11	0.33	0	0.32		P value summary	****		tnni1b-ECR183 vs. tnni1b-ECR183-d2	0.01	-0.09423 to 0.1142	No	ns	> 0.9999
						Are differences among means statistically significant? (P < 0.05)	Yes		tnni1b-ECR183 vs. tnni1b-ECR183-d1	0.3667	0.2624 to 0.4709	Yes	****	< 0.0001
						R square	0.9521
