# Supplementary material for: Tnni1b-ECR183-d2, an 87 bp cardiac enhancer of zebrafish
Source: PeerJ. 2020 Nov 4;8:e10289. doi: 10.7717/peerj.10289 (PMC7648457; doi:10.7717/peerj.10289)
Supplement: Supplemental Information 2 [file peerj-08-10289-s002.xlsx]

## Sheet: putative TFs in PROMO
Figure 4: Putative TFs in PROMO
Factors predicted within a dissimilarity margin less or equal than 15 % :
0	GR [T00333]	1	YY1 [T04970]	2	NF-AT2 [T01945]	3	PEA3 [T00684]	4	NF-AT1 [T01948]	5	NF-AT1 [T01944]	6	STAT4 [T01577]	7	NF-kappaB [T00588]
8	c-Ets-1 [T00112]	9	c-Ets-2 [T00113]	10	E2F [T01547]	11	WT1 I -KTS [T00900]	12	WT1 -KTS [T01839]	13	STAT1beta [T01573]	14	c-Jun [T00132]	15	C/EBPbeta [T00017]
16	CREMtau [T01309]	17	CREMtaualpha [T01602]	18	CREMtau1 [T02108]	19	CREMtau2 [T02109]	20	DBP [T00183]	21	myogenin [T00528]	22	DSXF [T00955]	23	DSXM [T00956]
24	JunD [T00437]	25	Pax-6 [T00682]	26	XBP-1 [T00902]	27	GR-alpha [T00337]	28	c-Jun [T00131]	29	JunB [T00436]	30	c-Fos [T00122]	31	c-Jun [T00133]
32	NHP-1 [T00621]	33	RXR-alpha [T01345]	34	MF3 [T00507]	35	TGGCA-binding protein [T00832]	36	C/EBPalpha [T00108]	37	C/EBPbeta [T00459]	38	Cutl1 [T02042]	39	HOXA5 [T00377]
40	POU1F1a [T00691]	41	C/EBPdelta [T00109]	42	unc-86 [T01882]	43	NFI/CTF [T00094]	44	GCM [T02302]	45	GCMa [T02306]	46	GCMa [T02307]	47	GCMb [T02308]
48	C/EBP [T01388]	49	Nrf2:MafK [T05666]	50	MyoD [T00526]	51	Pax-5 [T01201]	52	CP2 [T00152]	53	NF-1 [T01298]	54	AP-3 [T01150]	55	C/EBPalpha [T00107]
56	Mad [T04378]	57	c-Myb [T00138]	58	GAGA factor [T00301]	59	BTEB3 [T05051]	60	NF-1 [T00537]	61	NF-1 [T00539]	62	ENKTF-1 [T00255]	63	Pax-1 [T00677]
64	Pax-2a [T00678]	65	HES-1 [T01649]	66	ARP-1 [T00045]	67	c-Fos [T00124]	68	Fra-1 [T01208]	69	SF-1 [T01147]	70	ER-alpha [T00261]	71	Nkx2-1 [T00856]
72	f(alpha)-f(epsilon) [T00287]	73	PU.1 [T00702]	74	AREB6 [T00625]	75	GATA-2 [T01302]	76	GATA-1 [T00306]	77	INSAF [T00406]	78	NF-X3 [T01514]	79	GATA-3 [T00311]
80	Adf-1 [T00008]	81	YY1 [T00278]	82	LF-A1 [T00467]	83	Nkx2-1 [T00857]	84	GR-beta [T01920]	85	Elk-1 [T00250]	86	PU.1 [T02068]	87	Elk-1 [T05013]
88	c-Ets-1 [T00111]	89	SXR:RXR-alpha [T05670]	90	T3R-beta [T00852]	91	RAR-alpha1 [T00719]	92	RAR-beta [T00721]	93	T3R-alpha [T01351]	94	ER-beta [T04651]	95	T3R-beta1 [T00853]
96	USF-1 [T00875]	97	NF-E4 [T00560]	98	NF-1 (-like proteins) [T00601]	99	Nrf2 [T01443]	100	NF-Y [T00150]	101	NF-Y [T00613]	102	Pax-5 [T00070]	103	Pax-2.2 [T03219]
104	Pax-9a [T03593]	105	Pax-9b [T03594]	106	Smad3 [T04096]	107	Smad4 [T04292]	108	c-Myb [T00137]	109	COE1 [T01112]	110	IRF-1 [T00423]	111	HNF-3 [T02277]
112	NF-AT1 [T00550]

## Sheet: putative TFBS in JASPAR
Information on putative TFBS in JASPAR which was used to analyse the core regions of enhancers
Name	Score	Relative score	Sequence ID	Start	End	Predicted sequence
Hand1::Tcf3	6.61914	0.818602	ECR183	1	10	TATCTGTCAG
MEIS2	8.97559	0.900114	ECR183	1	8	CTGACAGA
MEIS3	5.27507	0.845865	ECR183	1	8	CTGACAGA
MEIS1	9.94789	0.991412	ECR183	1	7	CTGACAG
FOS::JUN	6.78923	0.858566	ECR183	2	8	TGACAGA
NEUROD1	8.99406	0.857842	ECR183	2	14	TGACAGATAGCTG
Myb	7.81702	0.87654	ECR183	2	11	CTATCTGTCA
Gata4	2.11572	0.802208	ECR183	3	13	AGCTATCTGTC
Atoh1	4.23467	0.801643	ECR183	3	12	GACAGATAGC
FOXL1	4.54532	0.811025	ECR183	3	10	GACAGATA
NEUROD2	2.9469	0.812925	ECR183	3	12	GCTATCTGTC
Gata1	7.09865	0.863294	ECR183	4	14	ACAGATAGCTG
Gata1	2.3901	0.800576	ECR183	4	14	CAGCTATCTGT
Bhlha15	4.64482	0.83262	ECR183	4	11	CTATCTGT
Myod1	5.00004	0.854489	ECR183	4	16	AGCAGCTATCTGT
Atoh1	5.57221	0.87145	ECR183	5	12	CAGATAGC
ASCL1	7.52446	0.828052	ECR183	6	18	GCAGCAGCTATCT
GATA5	5.93964	0.863838	ECR183	6	13	AGATAGCT
GATA3	5.59754	0.849915	ECR183	6	13	AGATAGCT
GATA3	8.38812	1	ECR183	6	11	AGATAG
Gata1	6.06648	0.943504	ECR183	6	11	AGATAG
GATA2	6.23202	0.975651	ECR183	6	10	AGATA
Myog	1.66909	0.816387	ECR183	6	16	AGCAGCTATCT
Tcf12	2.19103	0.811471	ECR183	6	16	AGCAGCTATCT
Ascl2	8.00465	0.840305	ECR183	7	16	GATAGCTGCT
Ascl2	7.92512	0.838726	ECR183	7	16	AGCAGCTATC
Myod1	4.49065	0.84794	ECR183	7	19	GGCAGCAGCTATC
Myod1	3.91004	0.840476	ECR183	7	19	GATAGCTGCTGCC
Myog	6.17924	0.876811	ECR183	7	17	GATAGCTGCTG
MSC	8.31362	0.819216	ECR183	7	16	GATAGCTGCT
ID4	5.22028	0.825208	ECR183	7	16	AGCAGCTATC
Tcf12	6.49509	0.871561	ECR183	7	17	GATAGCTGCTG
Tcf3	6.04103	0.865604	ECR183	7	17	GATAGCTGCTG
TCF3	2.60074	0.81321	ECR183	7	16	AGCAGCTATC
TCF4	1.26807	0.806824	ECR183	7	16	AGCAGCTATC
RHOXF1	1.43214	0.831889	ECR183	7	14	GATAGCTG
ASCL1	8.81588	0.849745	ECR183	8	20	ATAGCTGCTGCCG
ASCL1	7.25282	0.823489	ECR183	9	21	CCGGCAGCAGCTA
NRL	6.95971	0.851248	ECR183	9	19	TAGCTGCTGCC
Myog	4.66664	0.856546	ECR183	9	19	GGCAGCAGCTA
Tcf12	4.59172	0.844987	ECR183	9	19	GGCAGCAGCTA
Tcf3	2.37453	0.816833	ECR183	9	19	GGCAGCAGCTA
ZEB1	4.66092	0.817351	ECR183	9	14	CAGCTA
Ascl2	11.1332	0.902444	ECR183	10	19	AGCTGCTGCC
Ascl2	9.04524	0.860973	ECR183	10	19	GGCAGCAGCT
Atoh1	2.61123	0.826462	ECR183	10	17	CAGCAGCT
Myod1	6.88078	0.878666	ECR183	10	22	AGCTGCTGCCGGT
Myog	4.97618	0.860694	ECR183	10	20	AGCTGCTGCCG
NHLH1	6.45596	0.824708	ECR183	10	19	AGCTGCTGCC
NHLH1	5.41453	0.807091	ECR183	10	19	GGCAGCAGCT
ID4	4.80976	0.817337	ECR183	10	19	GGCAGCAGCT
Tcf12	5.02269	0.851004	ECR183	10	20	AGCTGCTGCCG
Tcf3	2.56549	0.819373	ECR183	10	20	AGCTGCTGCCG
TCF3	2.58279	0.812908	ECR183	10	19	AGCTGCTGCC
TCF3	2.46667	0.810956	ECR183	10	19	GGCAGCAGCT
TCF4	1.78446	0.814721	ECR183	10	19	GGCAGCAGCT
Gabpa	6.92751	0.828224	ECR183	11	21	CCGGCAGCAGC
Mafb	6.19577	0.856932	ECR183	11	18	GCTGCTGC
RFX5	3.26525	0.811406	ECR183	11	25	TCTACCGGCAGCAGC
ELK4	6.07124	0.83539	ECR183	12	22	CTGCTGCCGGT
FLI1	5.34473	0.822699	ECR183	12	22	ACCGGCAGCAG
ETV2	6.80405	0.824183	ECR183	13	23	TACCGGCAGCA
ERF	8.59859	0.848675	ECR183	13	22	ACCGGCAGCA
ETV3	8.25482	0.843116	ECR183	13	22	ACCGGCAGCA
ETV1	7.78625	0.859059	ECR183	13	22	ACCGGCAGCA
ELK3	6.97655	0.832764	ECR183	13	22	ACCGGCAGCA
ELK1	6.82984	0.852693	ECR183	13	22	ACCGGCAGCA
ERG	6.4231	0.847821	ECR183	13	22	ACCGGCAGCA
ETV4	6.36627	0.829954	ECR183	13	22	ACCGGCAGCA
ETS1	6.27819	0.838636	ECR183	13	22	ACCGGCAGCA
ETV5	6.09522	0.836894	ECR183	13	22	ACCGGCAGCA
FEV	5.82881	0.836115	ECR183	13	22	ACCGGCAGCA
FLI1	5.05515	0.843047	ECR183	13	22	ACCGGCAGCA
TFAP2A	3.21721	0.805373	ECR183	13	23	TACCGGCAGCA
GCM1	5.89728	0.82373	ECR183	14	24	GCTGCCGGTAG
E2F1	2.52591	0.806023	ECR183	14	24	CTACCGGCAGC
ELK4	9.28194	0.853395	ECR183	14	22	ACCGGCAGC
NFIX	3.38808	0.82527	ECR183	14	22	ACCGGCAGC
Mafb	7.3721	0.907874	ECR183	14	21	GCTGCCGG
CTCF	9.37669	0.811768	ECR183	15	33	CTGCCGGTAGAGGAAGGAG
ELK1	6.17525	0.817458	ECR183	15	24	CTGCCGGTAG
ELK1	6.04186	0.813025	ECR183	15	24	CTACCGGCAG
MEIS1	2.20107	0.827357	ECR183	15	21	CTGCCGG
THAP1	5.6138	0.839443	ECR183	15	23	CTGCCGGTA
SPI1	4.38531	0.81848	ECR183	15	20	CGGCAG
FOXC1	4.72314	0.846258	ECR183	16	23	TGCCGGTA
ELK4	5.62324	0.828445	ECR183	17	27	CCTCTACCGGC
GABPA	8.51782	0.829791	ECR183	17	26	GCCGGTAGAG
TFAP2A	4.67363	0.813403	ECR183	17	25	GCCGGTAGA
Gabpa	5.99812	0.812249	ECR183	18	28	CCGGTAGAGGA
E2F3	5.32067	0.805049	ECR183	19	33	CTCCTTCCTCTACCG
Spi1	8.23317	0.855651	ECR183	19	33	CGGTAGAGGAAGGAG
SP2	6.15946	0.807626	ECR183	19	33	CTCCTTCCTCTACCG
Ets1	10.0776	0.859642	ECR183	20	34	GCTCCTTCCTCTACC
EGR1	3.67582	0.819545	ECR183	20	33	CTCCTTCCTCTACC
ELF1	6.77409	0.842508	ECR183	20	32	GGTAGAGGAAGGA
MZF1(var.2)	5.96082	0.809638	ECR183	21	30	GTAGAGGAAG
Pparg::Rxra	9.40551	0.823884	ECR183	21	35	GTAGAGGAAGGAGCA
ZNF354C	4.63567	0.812665	ECR183	21	26	CTCTAC
ELF5	8.19964	0.866706	ECR183	22	32	TAGAGGAAGGA
E2F6	3.76782	0.816611	ECR183	22	32	TAGAGGAAGGA
Klf4	10.7672	0.972918	ECR183	22	31	TAGAGGAAGG
Erg	13.1375	0.946658	ECR183	23	33	AGAGGAAGGAG
FLI1	10.7665	0.903499	ECR183	23	33	AGAGGAAGGAG
ELK4	6.28136	0.838647	ECR183	23	33	CTCCTTCCTCT
ETV6	8.43982	0.872519	ECR183	23	32	AGAGGAAGGA
ETV4	6.81209	0.83866	ECR183	23	32	AGAGGAAGGA
ETV5	6.45798	0.84465	ECR183	23	32	AGAGGAAGGA
ETV1	5.96636	0.824701	ECR183	23	32	AGAGGAAGGA
ETS1	5.76276	0.829877	ECR183	23	32	AGAGGAAGGA
FEV	5.23351	0.82614	ECR183	23	32	AGAGGAAGGA
ERG	4.9531	0.823346	ECR183	23	32	AGAGGAAGGA
FLI1	3.33701	0.819633	ECR183	23	32	AGAGGAAGGA
Klf4	5.00894	0.803888	ECR183	23	32	AGAGGAAGGA
MZF1	5.32228	0.828306	ECR183	23	28	AGAGGA
SP1	4.45144	0.837145	ECR183	23	33	CTCCTTCCTCT
SPIB	10.4696	1	ECR183	23	29	AGAGGAA
Gabpa	5.60838	0.80555	ECR183	24	34	GAGGAAGGAGC
ELF5	7.64147	0.870954	ECR183	24	32	TCCTTCCTC
EHF	13.8013	0.999537	ECR183	24	31	CCTTCCTC
SP1	4.07454	0.832403	ECR183	24	34	GCTCCTTCCTC
SP1	7.67956	0.824699	ECR183	24	33	CTCCTTCCTC
TEAD1	5.50081	0.835461	ECR183	24	33	CTCCTTCCTC
E2F6	4.61325	0.829085	ECR183	25	35	AGGAAGGAGCA
ETS1	7.63289	0.992422	ECR183	25	30	CTTCCT
KLF5	2.6554	0.837033	ECR183	25	34	GCTCCTTCCT
SPI1	8.3276	0.892869	ECR183	25	31	AGGAAGG
SPI1	8.18402	0.977898	ECR183	25	30	AGGAAG
ZEB1	5.1594	0.837139	ECR183	28	33	CTCCTT
RHOXF1	0.759193	0.818918	ECR183	29	36	ATGCTCCT
Nkx2-5(var.2)	3.07209	0.80319	ECR183	32	42	AGCATCTCCGG
ELK4	6.23283	0.837895	ECR183	33	43	GCATCTCCGGC
Gata1	6.50356	0.967285	ECR183	33	38	AGATGC
ELF1	3.8922	0.805306	ECR183	34	46	CAAGCCGGAGATG
EHF	7.70804	0.808757	ECR183	34	45	AAGCCGGAGATG
ELF1	6.42285	0.813649	ECR183	34	45	AAGCCGGAGATG
ELF5	4.66498	0.800819	ECR183	34	44	AGCCGGAGATG
ETS1	7.30062	0.85601	ECR183	34	43	GCCGGAGATG
ERF	6.74142	0.812144	ECR183	34	43	GCCGGAGATG
ETV5	6.46514	0.844803	ECR183	34	43	GCCGGAGATG
ETV1	5.67626	0.819224	ECR183	34	43	GCCGGAGATG
ETV4	5.58707	0.814739	ECR183	34	43	GCCGGAGATG
ERG	5.28426	0.828859	ECR183	34	43	GCCGGAGATG
FEV	4.33605	0.811101	ECR183	34	43	GCCGGAGATG
FLI1	4.01294	0.828844	ECR183	34	43	GCCGGAGATG
GATA2	5.55889	0.936572	ECR183	34	38	AGATG
SPDEF	6.35348	0.836635	ECR183	34	44	AGCCGGAGATG
E2F6	3.51016	0.81281	ECR183	35	45	AAGCCGGAGAT
FEV	6.86382	0.818761	ECR183	35	42	CCGGAGAT
TFAP2A	5.00436	0.824195	ECR183	35	43	GCCGGAGAT
E2F1	4.14345	0.830359	ECR183	36	46	CAAGCCGGAGA
ELK1	7.05009	0.84653	ECR183	36	45	AAGCCGGAGA
ETS1	3.83867	0.817406	ECR183	36	41	TCTCCG
TFAP2C	3.25573	0.805201	ECR183	40	54	CTCGTCTCCAAGCCG
NFIX	4.94104	0.861831	ECR183	43	51	GTCTCCAAG
NFIC	6.12726	0.880422	ECR183	44	49	TTGGAG
ZNF354C	4.72314	0.816493	ECR183	44	49	CTCCAA
MZF1	4.91582	0.809761	ECR183	45	50	TGGAGA
MEIS1	2.01596	0.823437	ECR183	47	53	GAGACGA
Creb3l2	4.2941	0.814273	ECR183	48	56	TCCTCGTCT
NKX2-8	2.5248	0.816195	ECR183	49	57	GTCCTCGTC
MZF1	5.8934	0.854364	ECR183	51	56	CGAGGA
MEIS1	1.41467	0.810704	ECR183	53	59	AGGACTG
NFIX	2.33668	0.800517	ECR183	56	64	CAGTCCAGT
NFIC	4.55718	0.827835	ECR183	57	62	CTGGAC
SREBF2	8.58671	0.842914	ECR183	57	66	CTGGACTGAC
SREBF1	6.3399	0.808096	ECR183	57	66	GTCAGTCCAG
ZNF354C	4.91578	0.824925	ECR183	57	62	GTCCAG
MEIS1	1.48529	0.812199	ECR183	58	64	TGGACTG
TEAD3	0.863062	0.805757	ECR183	58	65	TCAGTCCA
NR1H4	7.94057	0.820741	ECR183	59	69	GGACTGACCGT
Pax2	4.44932	0.818716	ECR183	60	67	GGTCAGTC
ESRRA	9.57829	0.852083	ECR183	61	71	CCACGGTCAGT
NR2F2	6.3842	0.811588	ECR183	61	71	CCACGGTCAGT
MAFG::NFE2L1	5.11466	0.83986	ECR183	61	66	ACTGAC
Rxra	4.81057	0.833621	ECR183	61	71	CCACGGTCAGT
Esrrg	4.50195	0.822403	ECR183	62	71	CCACGGTCAG
NR4A1	5.38617	0.822911	ECR183	62	71	CCACGGTCAG
NR4A2	6.12079	0.806122	ECR183	62	69	ACGGTCAG
Esrrb	7.95426	0.848868	ECR183	63	74	GCGCCACGGTCA
Esrrb	7.93089	0.847521	ECR183	63	74	GCGCCACGGTCA
Hes1	5.17354	0.800973	ECR183	63	72	GCCACGGTCA
Myb	6.39568	0.843105	ECR183	64	71	GACCGTGG
RFX5	4.43452	0.824738	ECR183	64	78	GACCGTGGCGCCAGG
TFAP2A	5.6335	0.844726	ECR183	64	72	GCCACGGTC
Pax2	5.61131	0.864346	ECR183	66	73	CGCCACGG
E2F1	8.77649	0.835764	ECR183	67	78	CGTGGCGCCAGG
E2F1	8.18671	0.825945	ECR183	67	78	CCTGGCGCCACG
HLF	3.94439	0.812251	ECR183	67	78	CCTGGCGCCACG
E2F1	5.30194	0.847788	ECR183	67	77	CTGGCGCCACG
NFIX	4.49012	0.851215	ECR183	67	75	GGCGCCACG
RFX5	7.04278	0.854475	ECR183	67	81	TCTCCTGGCGCCACG
E2F1	11.2305	0.936981	ECR183	68	78	GTGGCGCCAGG
CEBPE	7.20521	0.867063	ECR183	68	77	CTGGCGCCAC
CEBPB	6.25257	0.869507	ECR183	68	77	CTGGCGCCAC
CEBPD	5.59914	0.851394	ECR183	68	77	CTGGCGCCAC
CEBPE	4.40152	0.821616	ECR183	68	77	GTGGCGCCAG
CEBPB	3.13362	0.827277	ECR183	68	77	GTGGCGCCAG
CEBPD	2.5501	0.808728	ECR183	68	77	GTGGCGCCAG
Tal1::Gata1	7.00037	0.800921	ECR183	68	85	GTGGCGCCAGGAGAGAGG
ZNF354C	5.13818	0.834659	ECR183	68	73	CGCCAC
E2F4	5.74129	0.83573	ECR183	69	79	TGGCGCCAGGA
CREB1	6.52875	0.815434	ECR183	69	76	TGGCGCCA
CREB1	6.52875	0.815434	ECR183	69	76	TGGCGCCA
TFAP2A(var.2)	3.13874	0.801676	ECR183	69	80	CTCCTGGCGCCA
NFIX	7.67038	0.926086	ECR183	70	78	GGCGCCAGG
THAP1	5.92778	0.849052	ECR183	71	79	GCGCCAGGA
EBF1	3.01584	0.842078	ECR183	72	82	CTCTCCTGGCG
NFIC	6.93645	0.907525	ECR183	72	77	CTGGCG
ZEB1	3.67841	0.804999	ECR183	72	82	CTCTCCTGGCG
TFAP2A	5.36601	0.835997	ECR183	73	81	GCCAGGAGA
Pparg::Rxra	8.91292	0.815863	ECR183	74	88	CCAGGAGAGAGGAGA
Klf4	6.0059	0.833153	ECR183	75	84	CAGGAGAGAG
ZEB1	5.31483	0.835641	ECR183	75	83	TCTCTCCTG
ZEB1	5.33342	0.844047	ECR183	75	80	CTCCTG
E2F6	5.29039	0.839075	ECR183	76	86	AGGAGAGAGGA
Gata4	5.152	0.845862	ECR183	76	86	TCCTCTCTCCT
ETS1	3.67437	0.809827	ECR183	76	81	TCTCCT
Klf4	6.72185	0.854169	ECR183	76	85	AGGAGAGAGG
Sox3	3.5602	0.818338	ECR183	76	85	CCTCTCTCCT
Gata1	5.43631	0.832867	ECR183	77	87	GGAGAGAGGAG
KLF5	0.430887	0.808734	ECR183	77	86	TCCTCTCTCC
Gata4	2.41965	0.806578	ECR183	78	88	TCTCCTCTCTC
SP1	2.85443	0.817053	ECR183	78	88	TCTCCTCTCTC
SP1	6.80007	0.80255	ECR183	78	87	CTCCTCTCTC
GATA3	5.28573	0.86985	ECR183	79	84	AGAGAG
KLF5	1.11663	0.817458	ECR183	79	88	TCTCCTCTCT
Erg	2.89949	0.807087	ECR183	81	91	AGAGGAGACGA
MZF1	5.32228	0.828306	ECR183	81	86	AGAGGA
SPIB	5.66959	0.836013	ECR183	81	87	AGAGGAG
ZNF354C	4.63567	0.812665	ECR183	82	87	CTCCTC
ETS1	3.67437	0.809827	ECR183	83	88	TCTCCT
MEIS1	2.01596	0.823437	ECR183	85	91	GAGACGA
HIF1A	4.70071	0.802803	ECR183	86	95	AGACGAGCGG
ARNT::HIF1A	5.01105	0.815397	ECR183	86	93	AGACGAGC
RUNX2	5.55554	0.827273	ECR183	90	98	CAACCGCTC
MYB	7.66697	0.891253	ECR183	91	100	TCCAACCGCT
Myb	9.50331	0.939516	ECR183	91	98	AGCGGTTG
NFIX	4.93979	0.861801	ECR183	95	103	CTCTCCAAC
E2F3	5.28593	0.80458	ECR183	96	110	CTCCAGCCTCTCCAA
Nkx2-5(var.2)	10.5825	0.913815	ECR183	96	106	AGCCTCTCCAA
NKX2-3	3.24739	0.811902	ECR183	96	105	GCCTCTCCAA
KLF5	1.50898	0.822449	ECR183	96	105	GCCTCTCCAA
NKX2-8	6.37462	0.885809	ECR183	96	104	CCTCTCCAA
NFIC	6.12726	0.880422	ECR183	96	101	TTGGAG
ZNF354C	4.72314	0.816493	ECR183	96	101	CTCCAA
MZF1	4.91582	0.809761	ECR183	97	102	TGGAGA
EGR1	2.17304	0.803451	ECR183	98	111	TCTCCAGCCTCTCC
SP1	3.15148	0.82079	ECR183	100	110	CTCCAGCCTCT
E2F1	6.06232	0.859228	ECR183	101	111	GAGGCTGGAGA
SP1	1.84941	0.804408	ECR183	101	111	TCTCCAGCCTC
E2F6	5.58852	0.843474	ECR183	102	112	AGGCTGGAGAT
E2F4	5.32514	0.82914	ECR183	102	112	AGGCTGGAGAT
KLF5	1.69294	0.824789	ECR183	102	111	TCTCCAGCCT
THAP1	4.45328	0.803926	ECR183	103	111	TCTCCAGCC
NFIX	3.42303	0.826093	ECR183	104	112	ATCTCCAGC
Nkx2-5(var.2)	4.51306	0.824415	ECR183	105	115	AGCATCTCCAG
NFIC	4.82578	0.836831	ECR183	105	110	CTGGAG
ZNF354C	5.72314	0.860262	ECR183	105	110	CTCCAG
MZF1	4.91582	0.809761	ECR183	106	111	TGGAGA
NRL	4.83273	0.805487	ECR183	108	118	GAGATGCTGCG
Gata1	6.50356	0.967285	ECR183	109	114	AGATGC
GATA2	5.55889	0.936572	ECR183	109	113	AGATG
HSF4	6.99433	0.824294	ECR183	110	122	TGCTCGCAGCATC
TFAP2A	5.17207	0.836103	ECR183	112	122	TGCTCGCAGCA
TFAP2C(var.2)	4.65896	0.822592	ECR183	112	122	TGCTCGCAGCA
TFAP2C(var.2)	4.4676	0.819523	ECR183	112	122	TGCTGCGAGCA
TFAP2A	3.92909	0.816564	ECR183	112	122	TGCTGCGAGCA
Tcfl5	4.11577	0.815105	ECR183	113	122	TGCTCGCAGC
Tcfl5	4.11577	0.815105	ECR183	113	122	GCTGCGAGCA
HIC2	4.08374	0.819539	ECR183	115	123	ATGCTCGCA
Ahr::Arnt	5.23853	0.814829	ECR183	115	120	TGCGAG
Foxa2	7.38066	0.813207	ECR183	118	129	GAGCATTGGTTT
Foxd3	6.814	0.805511	ECR183	118	129	GAGCATTGGTTT
Gfi1b	9.50492	0.884648	ECR183	119	129	AAACCAATGCT
IRF5	10.113	0.807466	ECR183	119	132	ATGAAACCAATGCT
Sox6	7.57016	0.858803	ECR183	120	129	GCATTGGTTT
SOX15	4.82114	0.806348	ECR183	120	129	GCATTGGTTT
Sox3	3.45364	0.816761	ECR183	120	129	GCATTGGTTT
SOX9	6.98927	0.827643	ECR183	120	128	GCATTGGTT
SOX10	5.27395	0.838587	ECR183	121	126	CATTGG
HMBOX1	6.39433	0.842036	ECR183	122	131	ATTGGTTTCA
SRY	6.72786	0.834811	ECR183	122	130	GAAACCAAT
Sox5	6.62382	0.840722	ECR183	122	128	ATTGGTT
FOXO3	6.85145	0.822279	ECR183	124	131	TGAAACCA
FOXP3	4.63109	0.832203	ECR183	124	130	GAAACCA
VDR	6.74874	0.855927	ECR183	124	131	TGGTTTCA
CEBPB	0.749589	0.827797	ECR183	125	135	GGTTTCATCGC
CEBPA	0.94187	0.809273	ECR183	126	136	GTTTCATCGCT
HOXA10	5.17064	0.803076	ECR183	126	136	AGCGATGAAAC
Hoxd9	5.22337	0.805996	ECR183	126	135	GCGATGAAAC
Arid3a	6.02799	0.851117	ECR183	127	132	ATGAAA
MEOX2	4.60656	0.806463	ECR183	127	136	AGCGATGAAA
LHX9	3.85174	0.806888	ECR183	128	135	GCGATGAA
Lhx8	2.19111	0.818619	ECR183	128	135	TTCATCGC
MAFG::NFE2L1	4.45614	0.811339	ECR183	128	133	GATGAA
VENTX	3.11791	0.817879	ECR183	128	136	AGCGATGAA
Gata1	5.40951	0.907761	ECR183	129	134	CGATGA
GATA3	3.65815	0.801571	ECR183	129	134	CGATGA
NRL	5.58788	0.821733	ECR183	129	139	TCATCGCTGTC
Rhox11	8.00741	0.806781	ECR183	129	145	TCATCGCTGTCATAGCA
GATA2	5.55889	0.936572	ECR183	130	134	CGATG
Meis1	5.94465	0.802762	ECR183	133	147	CGCTGTCATAGCAGA
MEIS2	11.676	0.961364	ECR183	134	141	ATGACAGC
MEIS3	11.0567	0.973896	ECR183	134	141	ATGACAGC
Mafb	5.18483	0.813152	ECR183	134	141	GCTGTCAT
MEIS1	10.2828	0.998504	ECR183	135	141	ATGACAG
Pax2	5.77578	0.870804	ECR183	136	143	TGTCATAG
MAFG::NFE2L1	8.07203	0.967941	ECR183	137	142	TATGAC
GATA3	3.67023	0.802077	ECR183	138	143	TCATAG
NRL	4.60567	0.800602	ECR183	138	148	TCATAGCAGAC
Hand1::Tcf3	8.62266	0.87763	ECR183	140	149	CGTCTGCTAT
HINFP	9.55663	0.859873	ECR183	141	152	CAGCGTCTGCTA
Ascl2	6.21061	0.804673	ECR183	142	151	AGCGTCTGCT
BHLHE22	4.6097	0.800016	ECR183	142	151	AGCAGACGCT
NR3C1	4.68462	0.806864	ECR183	142	156	AGCAGACGCTGCTCT
Neurog1	5.40511	0.828218	ECR183	142	151	AGCGTCTGCT
NEUROD2	5.38747	0.852807	ECR183	142	151	AGCGTCTGCT
Neurog1	4.93901	0.817395	ECR183	142	151	AGCAGACGCT
OLIG3	4.91299	0.825314	ECR183	142	151	AGCAGACGCT
OLIG3	4.27812	0.814757	ECR183	142	151	AGCGTCTGCT
Mafb	5.8717	0.842898	ECR183	143	150	GCAGACGC
MEIS1	2.75156	0.839015	ECR183	144	150	CAGACGC
Nkx2-5(var.2)	7.97481	0.875405	ECR183	150	160	CTGCTCTCCAG
Bcl6	8.81918	0.823184	ECR183	151	164	TTGTCTGGAGAGCA
NKX2-8	5.76701	0.874822	ECR183	152	160	GCTCTCCAG
Rfx1	6.86057	0.803794	ECR183	152	165	GCTCTCCAGACAAC
EBF1	3.81819	0.851203	ECR183	153	163	CTCTCCAGACA
NFIX	3.43932	0.826476	ECR183	153	161	CTCTCCAGA
Hand1::Tcf3	8.31686	0.868621	ECR183	154	163	TGTCTGGAGA
MZF1	4.91582	0.809761	ECR183	154	159	TGGAGA
RFX5	4.82507	0.82919	ECR183	154	168	TCTCCAGACAACTGC
SMAD3	5.06102	0.806635	ECR183	154	163	TCTCCAGACA
NFIC	4.82578	0.836831	ECR183	155	160	CTGGAG
ZNF354C	5.72314	0.860262	ECR183	155	160	CTCCAG
Hes2	7.20111	0.815588	ECR183	156	168	TCCAGACAACTGC
Smad4	12.6567	0.988062	ECR183	156	163	TGTCTGGA
Myod1	4.13782	0.843405	ECR183	157	169	TGCAGTTGTCTGG
Tcfcp2l1	7.19125	0.83585	ECR183	157	170	CCAGACAACTGCAG
Tcfcp2l1	7.17575	0.835971	ECR183	157	170	CCAGACAACTGCAG
MEIS1	6.0117	0.908055	ECR183	158	164	CAGACAA
Pax5	8.77834	0.800541	ECR183	159	178	AGACAACTGCAGAGGGAAAG
Bhlhe40	2.37038	0.81519	ECR183	160	170	GACAACTGCAG
Ascl2	6.66543	0.813706	ECR183	160	169	GACAACTGCA
FOXD2	2.85492	0.813562	ECR183	160	166	GACAACT
Myog	6.2513	0.877777	ECR183	160	170	GACAACTGCAG
MYB	11.3887	0.970493	ECR183	160	169	GACAACTGCA
ID4	5.43067	0.829241	ECR183	160	169	GACAACTGCA
ID4	4.02725	0.802335	ECR183	160	169	TGCAGTTGTC
Tcf12	6.95656	0.878003	ECR183	160	170	GACAACTGCAG
Tcf3	6.72825	0.874745	ECR183	160	170	GACAACTGCAG
ZEB1	4.31	0.81665	ECR183	160	170	GACAACTGCAG
TCF3	3.68559	0.831449	ECR183	160	169	GACAACTGCA
TCF4	2.49252	0.82555	ECR183	160	169	GACAACTGCA
Bhlha15	3.9863	0.820305	ECR183	161	168	GCAGTTGT
SNAI2	3.74378	0.821191	ECR183	161	169	TGCAGTTGT
E2F3	5.88142	0.812612	ECR183	162	176	TTCCCTCTGCAGTTG
NRL	6.32863	0.83767	ECR183	162	172	CAACTGCAGAG
Myb	8.97511	0.923129	ECR183	162	169	TGCAGTTG
ZEB1	4.56217	0.81343	ECR183	162	167	CAACTG
Bhlha15	3.26456	0.806806	ECR183	167	174	CCCTCTGC
PRDM1	9.57292	0.833136	ECR183	167	181	GCAGAGGGAAAGAGA
Spi1	3.16628	0.800158	ECR183	167	181	GCAGAGGGAAAGAGA
E2F6	8.47045	0.885993	ECR183	168	178	CAGAGGGAAAG
E2F4	4.59599	0.817593	ECR183	168	178	CAGAGGGAAAG
ELK1	5.99595	0.8115	ECR183	168	177	CAGAGGGAAA
TFDP1	6.73775	0.815461	ECR183	168	178	CAGAGGGAAAG
Rxra	4.35937	0.827122	ECR183	168	178	CAGAGGGAAAG
ELF5	5.23528	0.81145	ECR183	169	179	AGAGGGAAAGA
Klf4	8.82376	0.915869	ECR183	169	178	AGAGGGAAAG
NFAT5	6.15378	0.835482	ECR183	169	178	CTTTCCCTCT
RBPJ	4.42927	0.816096	ECR183	169	178	AGAGGGAAAG
THAP1	6.51422	0.867001	ECR183	169	177	TTTCCCTCT
SPIB	5.6403	0.835012	ECR183	169	175	AGAGGGA
NFATC3	7.33227	0.845286	ECR183	170	179	TCTTTCCCTC
NFATC1	7.10907	0.852488	ECR183	170	179	TCTTTCCCTC
NFAT5	6.51129	0.84277	ECR183	170	179	TCTTTCCCTC
ELF5	6.08673	0.820143	ECR183	171	179	TCTTTCCCT
ETS1	3.65816	0.809079	ECR183	171	176	TTCCCT
Klf4	5.46071	0.817149	ECR183	171	180	AGGGAAAGAG
Spz1	8.76615	0.845189	ECR183	171	181	AGGGAAAGAGA
SPIB	4.76445	0.80509	ECR183	171	177	AGGGAAA
ETS1	5.77712	0.906821	ECR183	172	177	TTTCCC
NFATC2	5.96153	0.800903	ECR183	172	178	CTTTCCC
PRDM1	7.11168	0.841178	ECR183	172	181	TCTCTTTCCC
SPI1	5.70244	0.873755	ECR183	172	177	GGGAAA
SPI1	5.11597	0.849143	ECR183	173	178	GGAAAG
Pax2	4.17587	0.807978	ECR183	176	183	TGTCTCTT
