# Supplementary material for: Tnni1b-ECR183-d2, an 87 bp cardiac enhancer of zebrafish
Source: PeerJ. 2020 Nov 4;8:e10289. doi: 10.7717/peerj.10289 (PMC7648457; doi:10.7717/peerj.10289)
Supplement: Supplemental Information 3 [file peerj-08-10289-s003.xlsx]

## Sheet: Sheet1
Figure 7A: Enhancer activity identification of tnni1b-ECR183 and tnni1b-ECR183-d2 by luciferase assay in HEK293 cells
1. Data					2. Statistically analysis
	pGL3-E1b	pGL3-ECR183	pGL3-ECR183-d2		ANOVA summary			Bonferroni's multiple comparisons test	Mean Diff.	95% CI of diff.	Significant?	Summary	Adjusted P Value
Re-1	27.078	36.484	42.082		F	76.33
Re-2	25.969	39.373	40.136		P value	< 0.0001		pGL3-E1b vs. pGL3-ECR183	-9.55	-11.96 to -7.142	Yes	****	< 0.0001
Re-3	25.562	34.314	36.975		P value summary	****		pGL3-E1b vs. pGL3-ECR183-d2	-11.91	-14.40 to -9.431	Yes	****	< 0.0001
Re-4	25.744	37.245	36.868		Are differences among means statistically significant? (P < 0.05)	Yes
Re-5	32.057	37.245	undetected		R square	0.8691
Re-6	30.114	36.253	37.949
Figure 7B: Enhancer activity identification of tnni1b-ECR183 and tnni1b-ECR183-d2 by luciferase assay in HL1 cells
1. Data					2. Statistically analysis
	pGL3-E1b	pGL3-ECR183	pGL3-ECR183-d2		ANOVA summary			Bonferroni's multiple comparisons test	Mean Diff.	95% CI of diff.	Significant?	Summary	Adjusted P Value
Re-1	1.493	1.818	3.176		F	8.673
Re-2	1	2.741	2.714		P value	0.008		pGL3-E1b vs. pGL3-ECR183	-1.002	-1.828 to -0.1751	Yes	*	0.0199
Re-3	1.576	2.424	1.939		P value summary	**		pGL3-E1b vs. pGL3-ECR183-d2	-1.194	-2.021 to -0.3674	Yes	**	0.0075
Re-4	1.722	2.815	2.738		Are differences among means statistically significant? (P < 0.05)	Yes
					R square	0.6584
Figure 7D: Analysis on enhancer activity of tnni1b-ECR183-d2 after putative TFs were overexpressed
1. Data							2. Statistically analysis
	pGL3-ECR183-d2	pGL3-ECR183-d2+NKX2.5	pGL3-ECR183-d2+ETS1	pGL3-ECR183-d2+JUN	pGL3-ECR183-d2+GATA4		ANOVA summary			Bonferroni's multiple comparisons test	Mean Diff.	95% CI of diff.	Significant?	Summary	Adjusted P Value
Re-1	4.391	6.861	4.933	8.578	2.817		F	34.03
Re-2	4.161	6.623	5.006	7.514	3.363		P value	< 0.0001		pGL3-ECR183-d2 vs. pGL3-ECR183-d2+NKX2.5	-2.589	-3.923 to -1.255	Yes	***	0.0006
Re-3	4.152	6.988	4.611	6.324	3.187		P value summary	****		pGL3-ECR183-d2 vs. pGL3-ECR183-d2+ETS1	-0.6153	-1.949 to 0.7187	No	ns	0.7654
							Are differences among means statistically significant? (P < 0.05)	Yes		pGL3-ECR183-d2 vs. pGL3-ECR183-d2+JUN	-3.237	-4.571 to -1.903	Yes	****	< 0.0001
							R square	0.9316		pGL3-ECR183-d2 vs. pGL3-ECR183-d2+GATA4	1.112	-0.2217 to 2.446	No	ns	0.1188
Figure 7E: Analysis on enhancer activity of tnni1b-ECR183-d2 after NKX2.5 binding site was mutated.
1. Data				2. Statistically analysis
	original	NKX2.5 binding site mutation		Unpaired t test
Re-1	2.252	0.939		P value	< 0.0001
Re-2	2.171	0.979		P value summary	****
Re-3	2.351	0.997		Significantly different? (P < 0.05)	Yes
				One- or two-tailed P value?	Two-tailed
				t, df	t=23.47 df=4
Figure 7F: Analysis on enhancer activity of tnni1b-ECR183-d2 after JUN binding site was mutated.
1. Data				2. Statistically analysis
	original	JUN binding site mutation		Unpaired t test
Re-1	2.616	1.892		P value	0.0018
Re-2	3.104	2.13		P value summary	**
Re-3	2.823	1.78		Significantly different? (P < 0.05)	Yes
Re-4	2.461	1.807		One- or two-tailed P value?	Two-tailed
				t, df	t=5.297 df=6
