# Supplementary material for: Tnni1b-ECR183-d2, an 87 bp cardiac enhancer of zebrafish
Source: PeerJ. 2020 Nov 4;8:e10289. doi: 10.7717/peerj.10289 (PMC7648457; doi:10.7717/peerj.10289)
Supplement: Supplemental Information 4 [file peerj-08-10289-s004.xlsx]

## Sheet: Sheet1
Figure 8M: Rate of embryos with GFP expression in different tissues after being injected with tnni1b-ECR183-h179 (48 hpf)
1. Data					2. Statistically analysis
	skeletal muscles specific	skeletal muscles and heart	skeletal and craniofacial muscles	heart-specific	ANOVA summary			Bonferroni's multiple comparisons test	Mean Diff.	95% CI of diff.	Significant?	Summary	Adjusted P Value
Re-1	0.195652	0.130435	0.0217391	0.0652174	F	20.69
Re-2	0.16	0.14	0.02	0.02	P value	0.0004		skeletal muscles specific vs. skeletal muscles and heart	0.05665	-0.01409 to 0.1274	No	ns	0.1423
Re-3	0.169491	0.0847458	0.0677966	0.0508475	P value summary	***		skeletal muscles specific vs. skeletal and craniofacial muscles	0.1385	0.06779 to 0.2093	Yes	***	0.0008
					Are differences among means statistically significant? (P < 0.05)	Yes		skeletal muscles specific vs. heart-specific	0.1297	0.05894 to 0.2004	Yes	**	0.0013
					R square	0.8858		skeletal muscles and heart vs. skeletal and craniofacial muscles	0.08188	0.01113 to 0.1526	Yes	*	0.0228
								skeletal muscles and heart vs. heart-specific	0.07304	0.002290 to 0.1438	Yes	*	0.0424
								skeletal and craniofacial muscles vs. heart-specific	-0.008843	-0.07959 to 0.06191	No	ns	> 0.9999
Figure 8N: Enhancer activity identification of tnni1b-ECR183-h179 and tnni1b-ECR183-h84 by luciferase assay in HEK293 cells
1. Data					2. Statistically analysis
	pGL3-E1b	pGL3-ECR183-h179	pGL3-ECR183-h84		ANOVA summary			Bonferroni's multiple comparisons test	Mean Diff.	95% CI of diff.	Significant?	Summary	Adjusted P Value
Re-1	21.148	12.845	30.387		F	149.3
Re-2	22.163	15.025	31.807		P value	< 0.0001		pGL3-E1b vs. pGL3-ECR183-hg179	7.464	4.354 to 10.57	Yes	***	0.0008
Re-3	21.279	14.327	34.042		P value summary	****		pGL3-E1b vs. pGL3-ECR183-hg84	-10.55	-13.66 to -7.438	Yes	***	0.0001
					Are differences among means statistically significant? (P < 0.05)	Yes
					R square	0.9803
Figure 8O: Analysis on enhancer activity of tnni1b-ECR183-h179 after putative TFs were overexpressed
1. Data							2. Statistically analysis
	pGL3-ECR183-h179	pGL3-ECR183-h179+NKX2.5	pGL3-ECR183-h179+JUN	pGL3-ECR183-h179+ETS1	pGL3-ECR183-h179+GATA4		ANOVA summary			Bonferroni's multiple comparisons test	Mean Diff.	95% CI of diff.	Significant?	Summary	Adjusted P Value
Re-1	7.03345	12.7228	18.9202	11.6878	7.7783		F	130.8
Re-2	7.71685	13.0878	18.3211	12.4886	7.21772		P value	< 0.0001		pGL3-ECR183-h179 vs. 179+NKX2.5	-5.34	-6.979 to -3.701	Yes	****	< 0.0001
Re-3	8.47639	13.4358	17.7591	13.169	8.80375		P value summary	****		pGL3-ECR183-h179 vs. 179+JUN	-10.59	-12.23 to -8.953	Yes	****	< 0.0001
							Are differences among means statistically significant? (P < 0.05)	Yes		pGL3-ECR183-h179 vs. 179+ETS1	-4.706	-6.345 to -3.068	Yes	****	< 0.0001
							R square	0.9812		pGL3-ECR183-h179 vs. 179+GATA4	-0.191	-1.830 to 1.448	No	ns	> 0.9999
Figure 8P: Analysis on enhancer activity of tnni1b-ECR183-h84 after putative TFs were overexpressed
1. Data
	pGL3-ECR183-h84	pGL3-ECR183-h84+NKX2-5	pGL3-ECR183-h84+JUN	pGL3-ECR183-h84+ETS1	pGL3-ECR183-h84+GATA4		2. Statistically analysis
Re-1	13.4409	10.1404	14.2669	9.50921	5.87522		ANOVA summary			Bonferroni's multiple comparisons test	Mean Diff.	95% CI of diff.	Significant?	Summary	Adjusted P Value
Re-2	13.3452	11.4594	13.2419	9.3145	5.40508		F	66.13
Re-3	15.4784	11.8135	13.9369	10.1229	5.14693		P value	< 0.0001		pGL3-ECR183-h84 vs. pGL3-ECR183-h84+NKX2-5	2.95	1.088 to 4.813	Yes	**	0.0028
							P value summary	****		pGL3-ECR183-h84 vs. pGL3-ECR183-h84+JUN	0.2729	-1.589 to 2.135	No	ns	> 0.9999
							Are differences among means statistically significant? (P < 0.05)	Yes		pGL3-ECR183-h84 vs. pGL3-ECR183-h84+ETS1	4.439	2.577 to 6.301	Yes	***	0.0001
							R square	0.9636		pGL3-ECR183-h84 vs. pGL3-ECR183-h84+GATA4	8.612	6.750 to 10.47	Yes	****	< 0.0001
